# Supplementary material for: Kidney Function According to Different Equations in Patients Admitted to a Cardiology Unit and Impact on Outcome
Source: J Clin Med. 2022 Feb 8;11(3):891. doi: 10.3390/jcm11030891 (PMC8837128; doi:10.3390/jcm11030891)
Supplement: Supplementary file 1 [file jcm-11-00891-s001.zip]

Archive with 1 entries (1 files):
- jcm-1551618-supplementary.pdf
